# Supplementary material for: The Abundant and Unique Transcripts and Alternative Splicing of the Artificially Autododecaploid London Plane (Platanus × acerifolia)
Source: Int J Mol Sci. 2023 Sep 23;24(19):14486. doi: 10.3390/ijms241914486 (PMC10572260; doi:10.3390/ijms241914486)
Supplement: Supplementary file 1 [file ijms-24-14486-s001.zip]

Archive with 2 entries (2 files):
- Figure-Supplementary.pdf
- Supplementary Tables.xlsx
